# Supplementary material for: A suppression hierarchy among competing motor programs drives sequential grooming in Drosophila
Source: eLife. 2014 Aug 19;3:e02951. doi: 10.7554/eLife.02951 (PMC4136539; doi:10.7554/eLife.02951)
Supplement: Source code 1. — This Matlab code was used to display the average projections of dust patterns on the different body parts (shown in Figure 1—figure supplement 2C). Groomogram code works by averaging the grayscale values from multiple images of the same size for each pixel coordinate. DOI: http://dx.doi.org/10.7554/eLife.02951.029 [file elife02951s002.txt]

function groomogram2()
    % Prompt the user for the file(s) to use.
    [file_names, dir_name, filter_index] = uigetfile({'*.jpg;*.tif;*.png;*.gif','All Image Files'}, 'Choose the image files', 'MultiSelect', 'on');
    if isscalar(file_names)
        return % the user cancelled
    end
    if iscell(file_names)
        yellow_images = {};
        for file_name = file_names
            yellow_images = [yellow_images fullfile(dir_name, char(file_name))]; %#ok
        end
        yellow_images = sort(yellow_images);
    else
        yellow_images = {fullfile(dir_name, file_names)};
    end
    
    image_count = numel(yellow_images);
    
    % Load the image data
    avg_img = imread(yellow_images{1}) / 65535;
    for p = 2:image_count
        avg_img = avg_img + imread(yellow_images{p}) / 65535; 
    end
    avg_img = uint8(single(avg_img) / image_count * 256);
    
    % Save it.
    imwrite(avg_img, 'average.png');
    
    % Plot it.
    image(avg_img)
    axis off
    axis image
    colormap(copper(256))
end
